# Supplementary material for: Integrated Multi-Omic Analyses of the Genomic Modifications by Gut Microbiome-Derived Metabolites of Epicatechin, 5-(4′-Hydroxyphenyl)-γ-Valerolactone, in TNFalpha-Stimulated Primary Human Brain Microvascular Endothelial Cells
Source: Front Neurosci. 2021 Mar 26;15:622640. doi: 10.3389/fnins.2021.622640 (PMC8033932; doi:10.3389/fnins.2021.622640)
Supplement: Supplementary Table 1 — Effect of the γ-Valerolactones treatment on the expression of protein-coding genes in human brain microvascular endothelial cells: mRNAs differentially expressed. [file Table_1.XLSX]

## Sheet: Feuil1
mRNA
AL161784.1
MYO5A
PPP2CB
UBC
RPN1
PRPF8
SURF4
AGO2
SLC25A6
HEXB
PPRC2C
AP2M1
COL4A2
SAE1
SYNPO
ACLY
RPL8
LRRC8A
SLC9A3R2
TSLP
GDF15
CTNNB1
TH2LCRR
RPS20P15
DHRS3
GAS8
UBE2J1
ANKDD1B
C11orf95
PLCB1
TUBB6
KIR2DL4
TUBB4B
GDI1
RCAN1
PPP2CB
PUF60
ABL2
STAG2
RPS2
DNAJA1-201
LRRC59
FAM120B
H2AC19
BHLHE40
SLC7A1
TINF2
RHOJ
BSG
SLC39A14
RAP2C
CSRP1
ACTN1
STK25
RPS11
PKIG
RPL32
AIMP2
FTH1
PDCD6IP
NRP2
