# Supplementary material for: Integrated Multi-Omic Analyses of the Genomic Modifications by Gut Microbiome-Derived Metabolites of Epicatechin, 5-(4′-Hydroxyphenyl)-γ-Valerolactone, in TNFalpha-Stimulated Primary Human Brain Microvascular Endothelial Cells
Source: Front Neurosci. 2021 Mar 26;15:622640. doi: 10.3389/fnins.2021.622640 (PMC8033932; doi:10.3389/fnins.2021.622640)
Supplement: Supplementary Table 2 — Effect of the γ-Valerolactones treatment on the expression of miRNAs in human brain microvascular endothelial cells: miRNAs differentially expressed. [file Table_2.XLSX]

## Sheet: Feuil1
miRNAs
hsa-miR-6730-3p
hsa-miR-6730-5p
hsa-miR-3661-3p
hsa-miR-3661-5p
hsa-miR-6746-3p
hsa-miR-6746-5p
