# Supplementary material for: Integrated Multi-Omic Analyses of the Genomic Modifications by Gut Microbiome-Derived Metabolites of Epicatechin, 5-(4′-Hydroxyphenyl)-γ-Valerolactone, in TNFalpha-Stimulated Primary Human Brain Microvascular Endothelial Cells
Source: Front Neurosci. 2021 Mar 26;15:622640. doi: 10.3389/fnins.2021.622640 (PMC8033932; doi:10.3389/fnins.2021.622640)
Supplement: Supplementary Table 3 — Effect of the γ-Valerolactones treatment on the expression of lncRNAs in human brain microvascular endothelial cells: lncRNAs differentially expressed. [file Table_3.XLSX]

## Sheet: Feuil1
lncRNAs
AC009065.4
ACVRL1
C16orf72
TGOLN2
TIPARP
LRRC58
DDX5
RMRP
HIST1H4C
MAVS
SCAF11
CRLF3
AC090771.2
RP11-264B14.1
RP1-142L7.5
RP11-1079K10.4
SMAD1-AS1
AC005562.1
CTC-506B8.1
RP1-65P5.3
RP11-138C9.1
RP5-940J5.9
RP11-323N12.5
XXbac-BPG181M17.6
RP11-386G11.10
RP11-815J21.2
RP11-138I1.4
CTD-2033D15.1
RP11-203M5.8
RP11-26P13.2
LINC00342
AC005339.2
AC012363.13
CTD-2031P19.5
FTX_3
NAV2-AS2
RP11-265N6.1
RP11-661A12.8
RP11-661A12.7
RP11-498C9.2
AL354989.1
CTD-2545M3.2
AC012668.2
RP1-56K13.3
LINC02613
RP11-124N14.3
RP11-192H23.7
FTX_2
RP11-288I21.1
FTX
ABALON
RP11-732A19.2
RP11-78A19.3
RP5-1142A6.9
RP11-632F7.3
SIDT1-AS1; AC055740.2
AC007362.3
RP13-514E23.2
AF117829.1
AC078819.1
UBAC2-AS1
RP5-1112D6.8
AC083855.2
FBXO22-AS1
AC021066.1
AC026803.1
AL139288.1
AC239868.2
AC239868.1
AL391730.2
RP11-97O12.5
LOC100287365
RPL23AP25
RPL35P4-201
RPL41P3
AP003041.1
AL031777.1
AP003391.1
AD000091.3
