# Supplementary material for: Integrated Multi-Omic Analyses of the Genomic Modifications by Gut Microbiome-Derived Metabolites of Epicatechin, 5-(4′-Hydroxyphenyl)-γ-Valerolactone, in TNFalpha-Stimulated Primary Human Brain Microvascular Endothelial Cells
Source: Front Neurosci. 2021 Mar 26;15:622640. doi: 10.3389/fnins.2021.622640 (PMC8033932; doi:10.3389/fnins.2021.622640)
Supplement: Supplementary Table 4 — Effect of the γ-Valerolactones treatment on the expression of proteins in HBMEC cells: proteins differentially expressed. [file Table_4.XLSX]

## Sheet: Feuil1
proteins
EFGM
FTO
GSDMD
FUT11
K1C9
DNJA2
CMC2
S12A2
MAOX
KCTD2
RT09
KI13B
NDUS3
RM38
RPP30
MAGT1
SPF45
MICA2
NMT1
EF2K
IGHA1
AHSA1
STX7
NDUC2
CXA1
MAX
YTDC1
CTCF
TOIP1
AT1B1
F207A
GLYG
UMPS
UN45A
PSMF1
NUMB
PP14B
TTC38
SAHH
LC7L2
1433B
VPS16
UBC9
PAPS2
MMGT1
RU2B
RRP8
ARHGA
ABI1
PTTG
MARH5
MCM4
UBP48
DECR
SERA
TCAL4
EIF3I
RIPK2
OCAD1
UBR2
CHCH9
SRP19
CAF17
DHTK1
MILK1
GABPA
EMD
HMCS1
NFH
VAMP3
FLOT1
TOIP2
L2GL1
SCFD2
PPHLN
APOA4
FADS2
PRC2A
TIF1B
STXB5
EOGT
RS4X
MCCB
MTMR2
CALD1
NDUF7
F120B
PI42B
VATB2
1A03
VWA1
PRP31
ADRO
MTO1
DOPD
TP4A1
OSBL3
BCAT1
PRS7
RIC1
CLUS
FND3A
SCPDL
LPCT4
ETFB
TBC13
AGRIN
WDTC1
EI2BE
C1TC
COA3
HGH1
ARAF
YLAT2
SOGA1
WDR11
CHRD1
DDX23
ACTC
CSTF3
AP3S1
MDR1
CELF2
CLAP1
NDUS6
PDIA5
GNS
PRC2B
TINAL
THUM1
SRSF9
RC3H1
RB
TCRG1
TRPV2
SCAM2
GRB2
SPE39
TB22A
KINH
SUMF2
INP4A
ZWILC
AN32B
LCN1
GDIR2
P3C2A
NQO1
PK3C3
F134A
ZADH2
XRN1
PLCD1
TBCE
CTU1
RS14
BIG1
S27A3
K2C1B
RBL2A
FILA2
OGRL1
CTGF
SNX1
